# Supplementary material for: Variation in Cause-Specific Mortality Rates in Italy during the First Wave of the COVID-19 Pandemic: A Study Based on Nationwide Data
Source: Int J Environ Res Public Health. 2022 Jan 12;19(2):805. doi: 10.3390/ijerph19020805 (PMC8776013; doi:10.3390/ijerph19020805)
Supplement: Supplementary file 1 [file ijerph-19-00805-s001.zip]

Archive with 1 entries (1 files):
- ijerph-1480789-supplementary.pdf
